# Supplementary material for: Vaginal Lactobacillus fatty acid response mechanisms reveal a metabolite-targeted strategy for bacterial vaginosis treatment
Source: Cell. 2024 Sep 19;187(19):5413–5430.e29. doi: 10.1016/j.cell.2024.07.029 (PMC11429459; doi:10.1016/j.cell.2024.07.029)
Supplement: Table S1. FGT bacterial isolates, related to STAR Methods [file mmc1.xlsx]

## Sheet: Table S1 - FGT bacterial isolat
Species	Strain full name	Strain shorthand	Location	Source	Figure 1A	Figure 1B	Figure 1C	Figure 1D (TEM)	Figure 1E	Figure S1B	Figure S1C	Figures 2A-B and S1D-H (bulk RNAseq)	Figures 3E-F and S5G-H	Figure S5J	Figures 6B and S7B	Figure 6D	Figure S7E	Figures 7A-E, S8A-B, S9A-E, S10A-D	Figure S8C
Lactobacillus crispatus	194_F4_1	Lc-1_US	United States	Vaginal Health Project		USED			USED						USED	USED
Lactobacillus crispatus	194_Q3_2	Lc-2_US	United States	Vaginal Health Project		USED			USED						USED	USED
Lactobacillus crispatus	194_F1_1	Lc-3_US	United States	Vaginal Health Project		USED			USED						USED	USED
Lactobacillus crispatus	194_Q2_3	Lc-4_US	United States	Vaginal Health Project					USED						USED	USED
Lactobacillus crispatus	197_Q4_a	Lc-5_US	United States	Vaginal Health Project					USED						USED
Lactobacillus crispatus	197_Q2_b2	Lc-6_US	United States	Vaginal Health Project		USED			USED	USED					USED
Lactobacillus crispatus	241_B_1	Lc-7_US	United States	Vaginal Health Project		USED			USED	USED					USED
Lactobacillus crispatus	241_F1_2	Lc-8_US	United States	Vaginal Health Project		USED			USED	USED					USED
Lactobacillus crispatus	241_F3_3	Lc-9_US	United States	Vaginal Health Project		USED			USED	USED					USED
Lactobacillus crispatus	294_F2_1	Lc-10_US	United States	Vaginal Health Project		USED			USED	USED					USED
Lactobacillus crispatus	415_F3_2	Lc-11_US	United States	Vaginal Health Project		USED			USED	USED					USED	USED
Lactobacillus crispatus	294_F1_2	Lc-12_US	United States	Vaginal Health Project	USED	USED	USED		USED	USED	USED	USED			USED	USED	USED
Lactobacillus crispatus	294_Q3_1	Lc-13_US	United States	Vaginal Health Project		USED			USED	USED					USED	USED
Lactobacillus crispatus	0422_293_1_1_MRS10	Lc-14_SA	South Africa	FRESH		USED			USED						USED
Lactobacillus crispatus	Lc233	Lc-15_US	United States	Gosmann, 2017		USED		USED	USED	USED			USED	USED	USED	USED	USED	USED (1)
Lactobacillus crispatus	0055_051_1_1_MRS12	Lc-16_SA	South Africa	FRESH		USED			USED	USED					USED	USED
Lactobacillus crispatus	0421_295_1_1_MRS1	Lc-17_SA	South Africa	FRESH		USED			USED	USED					USED
Lactobacillus crispatus	0795_578_1_1_MRS1	Lc-18_SA	South Africa	FRESH		USED			USED	USED					USED	USED	USED	USED (2)
Lactobacillus crispatus	JV-V01	Lc-19_US	United States	BEI Repository		USED			USED	USED					USED	USED
Lactobacillus iners	LEAF_2053A-b	Li-1_US	United States	BEI Repository		USED				USED			USED		USED	USED	USED
Lactobacillus iners	LEAF_3008A	Li-2_US	United States	BEI Repository		USED				USED					USED	USED
Lactobacillus iners	0991_727_w8_CBAc	Li-3_SA	South Africa	FRESH		USED				USED					USED
Lactobacillus iners	0809_588_1_1_MRS1	Li-4_SA	South Africa	FRESH											USED
Lactobacillus iners	JKR_P1_89_A12	Li-5_SA	South Africa	FRESH		USED				USED					USED
Lactobacillus iners	E5_1732_1307_1_BDMRSCQ12_S286	Li-6_SA	South Africa	FRESH		USED									USED
Lactobacillus iners	0998_735_1_CBA_90B_S800	Li-7_SA	South Africa	FRESH		USED				USED					USED
Lactobacillus iners	0861_630_1_1_CBA7_S775	Li-8_SA	South Africa	FRESH		USED				USED					USED
Lactobacillus iners	Liners_2503_V10-0	Li-9_US	Unknown	Unknown		USED				USED					USED
Lactobacillus iners	ATCC_55195	Li-10_US	United States	ATCC Repository		USED			USED	USED					USED	USED	USED
Lactobacillus iners	UP11_143_D	Li-11_US	United States	BEI Repository	USED	USED	USED	USED	USED	USED	USED			USED (1)	USED	USED	USED	USED (1)
Lactobacillus iners	0861_630_1_1_MRSI1	Li-12_SA	South Africa	FRESH		USED			USED	USED				USED (2)	USED		USED	USED (2)
Lactobacillus iners	E7_1841.1391.1_CBA1	Li-13_SA	South Africa	FRESH		USED				USED					USED	USED
Lactobacillus iners	E3_1733.1310.1_CBA1	Li-14_SA	South Africa	FRESH						USED
Lactobacillus iners	E3_1733.1310.1_CBA5	Li-15_SA	South Africa	FRESH
Lactobacillus iners	E4_1683.1263.1_CBA2	Li-16_SA	South Africa	FRESH		USED			USED	USED
Lactobacillus iners	E5_1732.1307.1_BDMRSCQ4	Li-17_SA	South Africa	FRESH		USED			USED	USED
Lactobacillus gasseri	CM2267_MRS2	Lg-1_US	United States	V2 Cohort	USED	USED	USED		USED			USED	USED	USED	USED	USED		USED
Lactobacillus gasseri	194_F1_d	Lg-2_US	United States	Vaginal Health Project		USED			USED						USED
Lactobacillus gasseri	0795_578_1_1_MRSI4	Lg-3_SA	South Africa	FRESH											USED
Lactobacillus jensenii	CM2268_MRS4	Lj-1_US	United States	V2 Cohort	USED	USED	USED		USED			USED	USED	USED	USED	USED		USED
Lactobacillus jensenii	0795_578_1_1_MRS2	Lj-2_SA	South Africa	FRESH		USED			USED						USED	USED
Lactobacillus jensenii	188_F1_4	Lj-3_US	United States	Vaginal Health Project		USED			USED						USED
Lactobacillus jensenii	188_Q1_1	Lj-4_US	United States	Vaginal Health Project		USED			USED						USED
Lactobacillus jensenii	188_Q2_1	Lj-5_US	United States	Vaginal Health Project		USED			USED						USED
Lactobacillus jensenii	188_Q2_2	Lj-6_US	United States	Vaginal Health Project		USED			USED						USED
Lactobacillus jensenii	188_Q3c	Lj-7_US	United States	Vaginal Health Project		USED			USED						USED
Lactobacillus jensenii	0422_293_1_1_MRS1	Lj-8_SA	South Africa	FRESH											USED
Lactobacillus mulieris	CM2267_MRS1	Lm-1_US	United States	V2 Cohort											USED
Lactobacillus mulieris	241_Q1_3	Lm-2_US	United States	Vaginal Health Project		USED			USED						USED
Lactobacillus mulieris	241_S1_1	Lm-3_US	United States	Vaginal Health Project	USED	USED	USED		USED						USED	USED
Lactobacillus mulieris	294_F1_4-1	Lm-4_US	United States	Vaginal Health Project		USED			USED						USED	USED
Lactobacillus mulieris	294_F1_4-2	Lm-5_US	United States	Vaginal Health Project		USED			USED						USED	USED
Prevotella amnii	JKR_P2_14_F02	Pa-1_SA	South Africa	FRESH										USED				USED	USED
Prevotella bivia	ATCC 29303	Pb-1_US	United States	ATCC Repository										USED				USED	USED
Prevotella bivia	0756_546_1_1_LKV2_S435	Pb-10_SA	United States	FRESH
Prevotella disiens	0756_546_1_1_LKV5_S442	Pd-1_SA	United States	FRESH										USED				USED	USED
Prevotella timonensis	0795_578_1_1_LKV6_S404	Pt-4_SA	South Africa	FRESH										USED				USED	USED
Gardnerella piotii	0809_588_1_1_BHK4	Gp-3_SA	South Africa	FRESH										USED				USED	USED
Gardnerella swidsinskii-leopoldii	0756_546_1_1_CBA7	Gsl-1_SA	South Africa	FRESH															USED
Gardnerella vaginalis	0756_546_1_1_BHK10	Gv-1_SA	South Africa	FRESH															USED
Gardnerella vaginalis	1683_1263_1_CBA4	Gv-3_SA	South Africa	FRESH															USED
Gardnerella vaginalis	ATCC 14018	Gv-4_US	United States	ATCC Repository										USED				USED
Fannyhessea vaginae	0795_578_1_1_BHK4	Fv-1_SA	South Africa	FRESH										USED				USED	USED
Sneathia vaginalis (previously S. amnii)	Sneathia amnii_CCUG_64370	Sna-1_SE	Unknown	CCUG Repository														USED	USED
