# Supplementary material for: Vaginal Lactobacillus fatty acid response mechanisms reveal a metabolite-targeted strategy for bacterial vaginosis treatment
Source: Cell. 2024 Sep 19;187(19):5413–5430.e29. doi: 10.1016/j.cell.2024.07.029 (PMC11429459; doi:10.1016/j.cell.2024.07.029)
Supplement: Table S2. Human specimens with associated targeted lipidomic and microbiome data and sequence accession numbers, related to Figure 4 [file mmc2.xlsx]

## Sheet: Table S2 - Human specimens
Sample_ID	Participant code	Visit_number	BV_nugent	Nugent_score	Cervicotype	Lactobacillus crispatus	Lactobacillus gasseri	Lactobacillus jensenii	Lactobacillus sp	Lactobacillus iners	Gardnerella	Prevotella	Sneathia amnii	Aerococcus christensenii	Fannyhessea	Ca. Lachnocurva vaginae	Megasphaera	Mobiluncus	Streptococcus	Veillonella	Other	h18:0 Ratio	h18:1 Ratio	bioproject_accession	biosample_accession	sra_accession	sra_study
0887.650.1	127-33-0887-650	1	NO BV	1	CT1	96.1851	0	0	2.84663	0.955332	0	0	0	0	0	0	0	0	0	0	0.0129099	0.0163135	0.0135224	PRJNA799634	SAMN42365199	SRR29735932	SRP518521
0893.649.1	127-33-0893-649	1	NO BV	1	CT1	91.4464	0.355362	0.243142	1.36534	0.623441	4.17706	0.978803	0.417706	0	0.074813	0	0.0561097	0	0	0	0.261845	0.0144079	0.0105578	PRJNA799634	SAMN42365201	SRR29736038	SRP518521
0895.655.1	127-33-0895-655	1	NO BV	1	CT1	99.8337	0	0	0	0.149676	0	0	0	0	0	0	0	0	0	0	0.0166306	0.0111107	0.00950224	PRJNA799634	SAMN42365315	SRR29736066	SRP518521
0899.656.1	127-33-0899-656	1	NO BV	3	CT1	56.6748	0	0	0	0.146603	42.7332	0.0199189	0	0	0	0.00637404	0	0	0.035854	0.00239027	0.380849	0.0152263	0.0102191	PRJNA799634	SAMN42365317	SRR29736063	SRP518521
0917.644.1	127-33-0917-644	1	NO BV	1	CT1	59.7093	0	0	1.40036	38.35	0.147139	0.0913277	0.0139528	0	0	0	0.043127	0.0405901	0	0	0.204219	0.00955324	0.0103987	PRJNA799634	SAMN42365322	SRR29736058	SRP518521
0920.669.1	127-33-0920-669	1	NO BV	1	CT1	96.4933	0	0	1.18076	0.188828	0.921992	0.0845062	0	0	0.00407961	0	0	0.0565317	0	0	1.07002	0.0145376	0.00994692	PRJNA799634	SAMN42365323	SRR29736057	SRP518521
0934.686.1	127-33-0934-686	1	NO BV	1	CT1	98.3821	0	0.730396	0.591103	0.201797	0.0428594	0.00357162	0	0	0	0	0	0	0	0	0.0482169	0.00908161	0.00971643	PRJNA799634	SAMN42365331	SRR29736016	SRP518521
0968.712.1	127-33-0968-712	1	NO BV	1	CT1	49.7314	0	0	3.88693	0	45.8587	0.0918728	0	0	0	0	0	0	0	0	0.431095	0.0123387	0.00889338	PRJNA799634	SAMN42365221	SRR29735927	SRP518521
0974.719.2	127-33-0974-719	2	NO BV	1	CT1	93.5626	0	0.351882	1.05565	0.334633	0.0896954	1.994	0	0	0.00689964	0	0	0.351882	0	0.0689965	2.18374	0.0107719	0.0148727	PRJNA799634	SAMN42365223	SRR29735925	SRP518521
0974.719.3	127-33-0974-719	3	NO BV	0	CT1	83.3608	0.255957	1.50933	7.89404	5.99671	0.27424	0.349402	0	0	0	0.0121884	0	0.0121884	0	0.0243769	0.310805	0.0194412	0.0136694	PRJNA799634	SAMN42365224	SRR29736052	SRP518521
0979.717.1	127-33-0979-717	1	INTERMEDIATE	5	CT1	0.301274	55.6302	0	1.6801	0.184723	40.1421	0.0175927	0	0.00879633	0.00329862	0	0	0.012095	1.62182	0.0318867	0.366147	0.0124685	0.00944569	PRJNA799634	SAMN42365339	SRR29736007	SRP518521
0991.727.1	127-33-0991-727	1	NO BV	1	CT1	0.352294	46.5248	0	8.91009	44.0917	0.106422	0	0	0	0	0	0	0	0	0	0.0146789	0.0108444	0.00886166	PRJNA799634	SAMN42365234	SRR29736041	SRP518521
0991.727.2	127-33-0991-727	2	NO BV	1	CT1	0	41.9058	0	11.0438	47.0398	0	0	0.0106292	0	0	0	0	0	0	0	0	0.012034	0.010733	PRJNA799634	SAMN42365235	SRR29736040	SRP518521
0996.729.1	127-33-0996-729	1	INTERMEDIATE	4	CT1	47.8003	0.143142	0	0.570329	0.214712	45.226	0.026839	0	0	0	0	0	0.0223659	0	0	5.99629	0.0112663	0.0132857	PRJNA799634	SAMN42365346	SRR29736000	SRP518521
0996.729.3	127-33-0996-729	3	NO BV	1	CT1	83.9795	11.0653	0	3.02777	0.164098	0	0.138357	0	0	0	0	0.016088	0.0386113	0	0	1.57019	0.0140763	0.00794501	PRJNA799634	SAMN42365241	SRR29736033	SRP518521
0998.735.2	127-33-0998-735	2	NO BV	1	CT1	95.4345	0	2.44736	1.96285	0	0	0	0	0	0	0	0	0	0	0	0.155289	0.0106838	0.00946652	PRJNA799634	SAMN42365244	SRR29736030	SRP518521
0998.735.3	127-33-0998-735	3	NO BV	2	CT1	45.3011	0	2.46543	13.8161	18.7691	19.3213	0.13255	0	0	0	0	0	0	0.013255	0	0.181151	0.0134339	0.00850077	PRJNA799634	SAMN42365245	SRR29736029	SRP518521
1005.737.1	127-33-1005-737	1	NO BV	1	CT1	98.5905	0	0.678155	0.476039	0.148928	0.061167	0.0106377	0	0	0	0	0	0	0	0	0.0345726	0.0146614	0.0113762	PRJNA799634	SAMN42365350	SRR29735995	SRP518521
1005.737.2	127-33-1005-737	2	NO BV	2	CT1	26.2369	0.435266	69.0388	2.96802	0.198732	0	0.0118807	0	0	0	0.00648039	0	0.0108007	0	0	1.09303	0.00872154	0.00867749	PRJNA799634	SAMN42365351	SRR29735994	SRP518521
1014.749.1	127-33-1014-749	1	NO BV	1	CT1	93.0951	0.477976	0	0	6.08931	0.207893	0	0	0	0	0	0	0.0195455	0	0	0.110165	0.0104266	0.00946771	PRJNA799634	SAMN42365355	SRR29735990	SRP518521
1018.752.2	127-33-1018-752	2	NO BV	1	CT1	98.0282	0	1.09547	0.721404	0.122906	0	0	0	0	0	0.00534374	0	0	0	0	0.0267187	0.0127477	0.00950068	PRJNA799634	SAMN42365266	SRR29735974	SRP518521
1018.752.3	127-33-1018-752	3	NO BV	1	CT1	96.839	0	0.907745	2.00219	0.251078	0	0	0	0	0	0	0	0	0	0	0	0.0122595	0.0129248	PRJNA799634	SAMN42365267	SRR29735972	SRP518521
1022.756.2	127-33-1022-756	2	NO BV	1	CT1	0.0538682	0	45.2109	6.79253	47.4887	0.0564334	0.0256515	0	0	0	0	0	0.0282167	0	0	0.343731	0.014728	0.0100823	PRJNA799634	SAMN42365360	SRR29735952	SRP518521
1027.755.1	127-33-1027-755	1	NO BV	1	CT1	72.905	0	0	1.49477	25.4525	0.0803876	0.0108632	0	0	0	0	0	0.0260716	0	0	0.0304169	0.0140672	0.0141157	PRJNA799634	SAMN42365362	SRR29735950	SRP518521
1027.755.2	127-33-1027-755	2	NO BV	1	CT1	98.8778	0	0	0.874476	0.247768	0	0	0	0	0	0	0	0	0	0	0	0.0113357	0.00911969	PRJNA799634	SAMN42365275	SRR29735964	SRP518521
1035.772.1	127-33-1035-772	1	NO BV	1	CT1	99.6505	0	0.0182767	0	0.190763	0.0434072	0	0.00342689	0	0	0	0	0	0	0.00685377	0.0868145	0.01717	0.0127376	PRJNA799634	SAMN42365365	SRR29735947	SRP518521
1035.772.2	127-33-1035-772	2	NO BV	1	CT1	97.9974	0	0	1.09266	0.81658	0.0699926	0	0	0	0	0	0	0	0	0	0.0233309	0.0114343	0.010201	PRJNA799634	SAMN42365283	SRR29735923	SRP518521
1042.771.1	127-33-1042-771	1	NO BV	1	CT1	99.1755	0	0	0.34136	0.105034	0	0	0	0	0	0	0	0	0	0	0.378121	0.0125326	0.011435	PRJNA799634	SAMN42365367	SRR29735944	SRP518521
1042.771.2	127-33-1042-771	2	NO BV	1	CT1	99.4368	0	0.0533555	0.14821	0.305312	0.0563197	0	0	0	0	0	0	0	0	0	0	0.0101186	0.00850826	PRJNA799634	SAMN42365368	SRR29735943	SRP518521
1042.771.3	127-33-1042-771	3	NO BV	1	CT1	99.4328	0	0	0.29363	0.0930131	0.0237092	0.00911893	0	0	0	0	0	0.0109427	0	0	0.136784	0.0128241	0.0103778	PRJNA799634	SAMN42365369	SRR29735942	SRP518521
1047.775.1	127-33-1047-775	1	NO BV	1	CT1	96.9009	0	1.57168	0.988402	0.120288	0.342707	0.00453916	0	0	0.0453916	0.00794353	0	0	0	0	0.0181566	0.00988967	0.00878422	PRJNA799634	SAMN42365372	SRR29735939	SRP518521
1047.775.2	127-33-1047-775	2	NO BV	1	CT1	92.6814	0	4.54333	2.6988	0	0.0510009	0	0	0	0	0	0	0	0	0	0.0255005	0.0192229	0.0107832	PRJNA799634	SAMN42365295	SRR29735910	SRP518521
1047.775.3	127-33-1047-775	3	NO BV	1	CT1	97.1378	0	0.865417	1.99679	0	0	0	0	0	0	0	0	0	0	0	0	0.00938353	0.0108413	PRJNA799634	SAMN42365296	SRR29735909	SRP518521
1052.777.3	127-33-1052-777	3	NO BV	1	CT1	63.8741	0.266005	0	0.197262	11.7102	15.4044	0.454301	0	0.266005	0.260028	0.107598	7.17915	0.0418435	0	0	0.239106	0.0102733	0.00935655	PRJNA799634	SAMN42365373	SRR29735938	SRP518521
0888.662.1	127-33-0888-662	1	NO BV	1	CT2	0	0	0	17.8499	81.9654	0.024629	0.0800443	0	0	0	0	0	0	0	0	0.0800443	0.00172078	0.00255682	PRJNA799634	SAMN42365200	SRR29736049	SRP518521
0892.645.1	127-33-0892-645	1	BV	7	CT2	0.167167	0	0.0267729	0.684341	95.9077	0.0750947	2.47159	0.00848896	0.108398	0.241609	0	0.00326499	0.011101	0	0.00326499	0.291237	0.00174801	0.00277815	PRJNA799634	SAMN42365314	SRR29736067	SRP518521
0894.654.1	127-33-0894-654	1	NO BV	1	CT2	0	0	0	0	99.9002	0.0498824	0	0	0	0	0	0	0	0	0	0.0498824	0.00129522	0.00329089	PRJNA799634	SAMN42365202	SRR29736027	SRP518521
0916.668.1	127-33-0916-668	1	INTERMEDIATE	4	CT2	0	0	0.913156	2.21676	95.5854	0.0566786	0	0	0	0	0	0	0.0377857	0.522703	0.0188929	0.648655	0.00186183	0.00284466	PRJNA799634	SAMN42365205	SRR29735962	SRP518521
0924.674.1	127-33-0924-674	1	NO BV	2	CT2	0.0813688	0.0131949	0	0	99.2457	0	0.101161	0	0	0.0109958	0	0.0175932	0.0791696	0	0	0.450827	0.00139771	0.00317133	PRJNA799634	SAMN42365327	SRR29736020	SRP518521
0925.678.1	127-33-0925-678	1	NO BV	0	CT2	0.173261	0.0136337	1.73545	9.94348	87.9297	0.0965717	0.0312438	0.00852103	0	0.00340841	0.0102252	0.00227228	0.0170421	0	0	0.0352203	0.00147861	0.00206214	PRJNA799634	SAMN42365328	SRR29736019	SRP518521
0926.676.1	127-33-0926-676	1	NO BV	1	CT2	0.136377	0	0	0.0383974	98.0669	1.74377	0.00264809	0	0	0	0	0	0	0	0	0.0119164	0.00264602	0.00366148	PRJNA799634	SAMN42365329	SRR29736018	SRP518521
0936.684.1	127-33-0936-684	1			CT2	0.157613	0	0	14.8296	84.8867	0.0735526	0.0525376	0	0	0	0	0	0	0	0	0	0.00235782	0.00168205	PRJNA799634	SAMN42365210	SRR29736053	SRP518521
0945.690.1	127-33-0945-690	1	INTERMEDIATE	4	CT2	1.46093	0	0	2.05476	91.7468	0.0315308	0.278522	0	0	0	0.0131378	0	0.0472962	0.0394135	2.56713	1.76047	0.00166713	0.00337407	PRJNA799634	SAMN42365214	SRR29735945	SRP518521
0966.710.3	127-33-0966-710	3	NO BV	1	CT2	0.101289	0	0.877835	3.83209	80.6933	14.2817	0.03939	0	0	0	0	0	0	0	0	0.174442	0.00242236	0.00252717	PRJNA799634	SAMN42365220	SRR29735928	SRP518521
0969.711.1	127-33-0969-711	1	NO BV	1	CT2	0.122969	0	0	0.316206	98.094	0.127361	0	0	0	0	0	0	0	0.390865	0	0.948617	0.00206237	0.00277631	PRJNA799634	SAMN42365222	SRR29735926	SRP518521
0971.706.1	127-33-0971-706	1	NO BV	1	CT2	0.04926	0	0	0.252725	96.9801	0.0321261	0.0171339	0	0.29556	0	0	0	0	0	0	2.37305	0.00150129	0.00293536	PRJNA799634	SAMN42365337	SRR29736009	SRP518521
0976.720.1	127-33-0976-720	1	NO BV	1	CT2	0.0814433	0	0.0370197	3.27254	96.1968	0.199906	0.0271478	0	0.0123399	0	0	0	0	0.101187	0.0419556	0.0296157	0.00193181	0.00379175	PRJNA799634	SAMN42365338	SRR29736008	SRP518521
0977.716.1	127-33-0977-716	1	NO BV	1	CT2	0.0403551	0	0	0	99.9596	0	0	0	0	0	0	0	0	0	0	0	0.00193577	0.00307585	PRJNA799634	SAMN42365225	SRR29736051	SRP518521
0977.716.3	127-33-0977-716	3	NO BV	2	CT2	0.0509295	0	0	0	99.785	0.113177	0.00848824	0	0	0	0	0	0	0	0	0.0424412	0.00276812	0.00184068	PRJNA799634	SAMN42365226	SRR29736050	SRP518521
0986.721.1	127-33-0986-721	1	NO BV	1	CT2	0.113131	0	0	0.151515	82.6061	9.5798	3.07677	0.30303	0.0747475	0.329293	0	3.13939	0.145455	0	0	0.480808	0.00311031	0.00353573	PRJNA799634	SAMN42365341	SRR29736005	SRP518521
0989.733.1	127-33-0989-733	1	BV	7	CT2	0	0	0	0.871863	48.8017	25.1632	9.27345	0.120778	0.88696	3.52897	0	8.52991	0	0	0	2.82317	0.00233304	0.00209106	PRJNA799634	SAMN42365230	SRR29736045	SRP518521
0991.727.3	127-33-0991-727	3	NO BV	1	CT2	0.367417	29.9758	0.0229635	0.993695	68.4376	0.148219	0.020876	0	0.0167008	0	0	0	0.0167008	0	0	0	0.00385904	0.00279543	PRJNA799634	SAMN42365343	SRR29736003	SRP518521
0992.728.2	127-33-0992-728	2	NO BV	2	CT2	0	0	0	0.0537057	99.0897	0.437701	0	0	0	0	0	0	0	0.104726	0	0.314178	0.00187714	0.00238678	PRJNA799634	SAMN42365236	SRR29736039	SRP518521
0992.728.3	127-33-0992-728	3	NO BV	1	CT2	0.117216	0	0	0.401465	90.7927	3.36996	0	0	0.14652	1.05201	0	3.84176	0	0	0	0.278388	0.00220596	0.00255149	PRJNA799634	SAMN42365237	SRR29736037	SRP518521
0997.730.1	127-33-0997-730	1	BV	7	CT2	0.056099	0	0	0.41373	31.2892	22.3555	1.11146	0.0455805	0.434767	2.88559	19.5821	19.5751	0.767855	0	0	1.48312	0.00218282	0.00115655	PRJNA799634	SAMN42365242	SRR29736032	SRP518521
0998.735.1	127-33-0998-735	1	INTERMEDIATE	5	CT2	2.84354	0	0.185104	1.81207	94.7672	0.0365337	0.0304447	0	0	0	0	0	0.00852453	0	0	0.316625	0.00171151	0.00199138	PRJNA799634	SAMN42365348	SRR29735997	SRP518521
0999.736.1	127-33-0999-736	1	INTERMEDIATE	6	CT2	0.0577409	0	0	0	54.2115	40.231	2.49008	0	0	0	0	0	0	0.108264	0.252616	2.64886	0.00228939	0.0021506	PRJNA799634	SAMN42365246	SRR29736028	SRP518521
0999.736.2	127-33-0999-736	2	NO BV	2	CT2	0	0	0	0.423857	97.7218	1.18831	0.143809	0	0	0	0	0	0	0.393582	0	0.128671	0.00201613	0.00279691	PRJNA799634	SAMN42365247	SRR29736026	SRP518521
0999.736.3	127-33-0999-736	3	NO BV	2	CT2	5.35328	0	0	7.2247	85.5888	0.108211	0.763845	0	0	0	0	0	0.210057	0	0	0.751114	0.00264672	0.00140704	PRJNA799634	SAMN42365248	SRR29736025	SRP518521
1000.738.1	127-33-1000-738	1	NO BV	3	CT2	0.0520337	0	0	8.16928	79.6838	0	0.5319	0	0	0	0	0	0.0289076	9.16659	0	2.36753	0.00119412	0.00204519	PRJNA799634	SAMN42365249	SRR29736024	SRP518521
1000.738.2	127-33-1000-738	2	INTERMEDIATE	4	CT2	4.40706	0	0	5.67082	77.2888	10.1272	0.075096	0	0	0	0	0.0085824	0	0.064368	1.99112	0.366898	0.00261087	0.00134213	PRJNA799634	SAMN42365250	SRR29736023	SRP518521
1004.740.3	127-33-1004-740	3	NO BV	1	CT2	0.085034	0	0	1.38357	55.5077	38.1874	0.545635	0.00708617	0.203727	0.0159439	0.937146	0.0478316	1.90086	0	0	1.17808	0.00235917	0.00152402	PRJNA799634	SAMN42365349	SRR29735996	SRP518521
1006.739.1	127-33-1006-739	1	BV	7	CT2	0	0	0	2.28339	51.169	33.6254	0.0399956	0	7.01378	0	0.0181798	0	0	0	0	5.85027	0.00230001	0.00280825	PRJNA799634	SAMN42365255	SRR29735986	SRP518521
1007.742.1	127-33-1007-742	1	INTERMEDIATE	5	CT2	0.0726144	0	0.108922	0.886226	98.8184	0.0775654	0	0	0	0.00495099	0	0	0.00990197	0	0	0.0214543	0.00318451	0.00268624	PRJNA799634	SAMN42365353	SRR29735992	SRP518521
1007.742.2	127-33-1007-742	2	NO BV	1	CT2	0	0	7.10807	4.89273	87.7794	0.17483	0.0274732	0	0.017483	0	0	0	0	0	0	0	0.00123668	0.00192164	PRJNA799634	SAMN42365257	SRR29735983	SRP518521
1010.743.3	127-33-1010-743	3	NO BV	1	CT2	0	0	0	2.124	97.1912	0.0496262	0	0	0	0	0	0	0	0	0	0.635215	0.00139931	0.00181593	PRJNA799634	SAMN42365259	SRR29735981	SRP518521
1012.744.3	127-33-1012-744	3	INTERMEDIATE	5	CT2	0	0	0	0.544241	56.1914	41.1154	0.0364697	0	0	0.319811	0	0	0	0.241261	0.0645234	1.48684	0.00260837	0.00225403	PRJNA799634	SAMN42365262	SRR29735978	SRP518521
1016.748.1	127-33-1016-748	1	NO BV	2	CT2	0.192528	0.0140252	0.0357006	1.29032	95.5616	0.0879765	0.0204004	0.00765013	1.80416	0.0318756	0	0	0	0	0	0.953717	0.00136765	0.00221627	PRJNA799634	SAMN42365356	SRR29735989	SRP518521
1016.748.2	127-33-1016-748	2	NO BV	1	CT2	0	0	0	0.767544	96.8339	0	0.0479715	0	1.30894	0	0	0	0	0	0	1.04167	0.00284788	0.00195213	PRJNA799634	SAMN42365263	SRR29735977	SRP518521
1016.748.3	127-33-1016-748	3	NO BV	1	CT2	0.136929	0	0	1.74847	90.7626	7.01496	0	0	0	0	0	0	0	0	0	0.337055	0.00240287	0.00258693	PRJNA799634	SAMN42365264	SRR29735976	SRP518521
1017.747.1	127-33-1017-747	1	BV	7	CT2	0.327492	0	0.0383104	0.548704	39.1359	33.2942	12.2235	1.27784	0.250871	0.33985	0.00865073	0.342322	0.0308955	0.294125	6.69072	5.19662	0.00318425	0.00256012	PRJNA799634	SAMN42365357	SRR29735955	SRP518521
1018.752.1	127-33-1018-752	1	INTERMEDIATE	5	CT2	4.58253	0	0.31078	1.5826	93.2217	0.140049	0.0212795	0.0217744	0	0.00494873	0.0143513	0	0.0188052	0	0.00395898	0.0772002	0.00179356	0.00210454	PRJNA799634	SAMN42365358	SRR29735954	SRP518521
1022.756.1	127-33-1022-756	1	NO BV	1	CT2	0	0	21.259	6.1299	71.3677	1.15642	0	0	0	0.0347796	0	0	0	0	0	0.0521694	0.00289324	0.00224527	PRJNA799634	SAMN42365270	SRR29735969	SRP518521
1022.756.3	127-33-1022-756	3	NO BV	3	CT2	0	0	1.92792	9.50065	69.7221	16.2918	0	0	0.151976	0.121581	0	0	0	1.41989	0.0303951	0.833695	0.00243102	0.00121306	PRJNA799634	SAMN42365271	SRR29735968	SRP518521
1027.755.3	127-33-1027-755	3	NO BV	1	CT2	2.73629	0	0	5.09271	80.067	11.9431	0	0	0	0	0	0	0	0	0	0.160958	0.00263221	0.00183425	PRJNA799634	SAMN42365276	SRR29735963	SRP518521
1028.759.1	127-33-1028-759	1	NO BV	1	CT2	0.826982	0	0	3.18902	95.784	0	0.118912	0	0	0	0	0.0270256	0	0	0	0.0540511	0.00191318	0.00286798	PRJNA799634	SAMN42365277	SRR29735961	SRP518521
1031.761.1	127-33-1031-761	1	NO BV	1	CT2	0.0574207	0	0	0	99.8316	0.0918731	0	0	0	0	0	0	0	0	0	0.0191402	0.00153439	0.00244697	PRJNA799634	SAMN42365279	SRR29735959	SRP518521
1031.761.2	127-33-1031-761	2	NO BV	1	CT2	0.0509632	0	0	3.09517	93.881	0.200455	0.0305779	0	0	0	0	0	0	0	0	2.74182	0.00252725	0.00286802	PRJNA799634	SAMN42365280	SRR29735958	SRP518521
1039.764.2	127-33-1039-764	2	NO BV	1	CT2	0.058415	0	0	0	95.528	4.27728	0.0324528	0	0.0649056	0.0389433	0	0	0	0	0	0	0.00192247	0.00193735	PRJNA799634	SAMN42365287	SRR29735918	SRP518521
1039.764.3	127-33-1039-764	3	BV	8	CT2	0.0307514	0	0	0.956709	49.7113	40.6191	0.304097	0.0444186	0.850788	0.980627	0	0	0	0	5.05689	1.44531	0.00397102	0.00242363	PRJNA799634	SAMN42365288	SRR29735917	SRP518521
1041.765.2	127-33-1041-765	2	NO BV	1	CT2	0.267156	0	0.0542661	0.762509	83.8343	10.2285	1.31074	0	1.28291	0.153058	0	0	0	0	0.0890521	2.01759	0.00288654	0.00277381	PRJNA799634	SAMN42365366	SRR29735946	SRP518521
1044.776.3	127-33-1044-776	3	NO BV	1	CT2	0	0	0	0.374506	93.1976	6.38023	0.0374506	0	0	0	0.0102138	0	0	0	0	0	0.00197454	0.00255027	PRJNA799634	SAMN42365290	SRR29735915	SRP518521
1046.774.2	127-33-1046-774	2	NO BV	1	CT2	0.0678081	0	0	0.0487371	99.7372	0	0.0381421	0	0	0	0.010595	0	0	0	0.00423801	0.0932361	0.0015255	0.00215135	PRJNA799634	SAMN42365293	SRR29735912	SRP518521
1046.774.3	127-33-1046-774	3	NO BV	1	CT2	0	0	0	0	99.9141	0.0663622	0	0	0	0	0.011711	0	0	0	0	0.00780732	0.00216546	0.00313098	PRJNA799634	SAMN42365294	SRR29735911	SRP518521
1049.778.1	127-33-1049-778	1	NO BV	1	CT2	0	0	0.24613	0.278948	97.6207	1.80496	0.0273478	0	0	0	0	0	0	0	0	0.0218782	0.00315373	0.00331771	PRJNA799634	SAMN42365297	SRR29736085	SRP518521
1051.779.2	127-33-1051-779	2	INTERMEDIATE	5	CT2	0	0	0	3.3377	74.6834	0.355605	1.21655	0	0.605153	0	0	0	0.0436708	2.81365	2.45181	14.4925	0.00134667	0.00197976	PRJNA799634	SAMN42365299	SRR29736083	SRP518521
1052.777.1	127-33-1052-777	1	NO BV	1	CT2	8.93774	0	0	13.6451	76.7743	0.476956	0.0259215	0	0	0	0	0	0	0	0.0622116	0.0777645	0.00268334	0.00173816	PRJNA799634	SAMN42365301	SRR29736081	SRP518521
1052.777.2	127-33-1052-777	2	NO BV	1	CT2	4.12276	1.05386	0	3.60558	84.8068	0.946526	1.72717	0	0	0.082943	0	0.170765	0.73185	0	0.497658	2.2541	0.00213747	0.0017954	PRJNA799634	SAMN42365302	SRR29736080	SRP518521
1053.780.2	127-33-1053-780	2	NO BV	1	CT2	0.267659	0	0	2.33666	88.6994	6.64998	0.289071	0.00936806	0	0.00802976	0.0173978	0	0	0.342603	0.171302	1.20848	0.00168918	0.00160539	PRJNA799634	SAMN42365304	SRR29736078	SRP518521
1058.782.1	127-33-1058-782	1	NO BV	3	CT2	0.0950095	0	0	0.445045	99.1349	0.155016	0	0	0	0	0	0	0	0	0	0.170017	0.00237815	0.00159031	PRJNA799634	SAMN42365309	SRR29736072	SRP518521
1058.782.3	127-33-1058-782	3	NO BV	2	CT2	0.0642608	0	0	0.290865	99.3709	0.246897	0	0	0	0	0.0135286	0	0.0135286	0	0	0	0.00234695	0.00316309	PRJNA799634	SAMN42365311	SRR29736070	SRP518521
0886.647.1	127-33-0886-647	1	BV	7	CT3	0.0294792	0	0	0	0.268588	47.473	6.39207	8.50966	0.0147396	1.24468	11.7294	3.43596	1.20701	0	0	19.6954	0.00233947	0.00150541	PRJNA799634	SAMN42365312	SRR29736069	SRP518521
0889.648.1	127-33-0889-648	1	BV	7	CT3	0.0632491	0	0	0	0.0875756	68.1906	6.86658	0.0162177	0	8.96515	0	11.607	0.319489	0	1.2439	2.64024	0.00315896	0.00409329	PRJNA799634	SAMN42365313	SRR29736068	SRP518521
0896.680.1	127-33-0896-680	1	INTERMEDIATE	5	CT3	0.114885	0	0.0201048	0.407841	27.5192	33.3568	12.6488	0.170891	0.548575	0.472464	5.47139	15.4075	0.0258491	0	0	3.83571	0.00364176	0.00264173	PRJNA799634	SAMN42365316	SRR29736065	SRP518521
0903.658.1	127-33-0903-658	1	INTERMEDIATE	5	CT3	0.114732	0	0	0.0826067	18.1322	47.0858	10.9408	7.05369	0.413033	1.82194	0.0137678	0	0	0	11.4089	2.93254	0.00217594	0.00407927	PRJNA799634	SAMN42365204	SRR29735973	SRP518521
0905.660.1	127-33-0905-660	1	BV	8	CT3	0.0374347	0	0	0	0.978407	49.8171	13.7709	0.108901	0.0833773	1.54673	6.22777	20.9192	1.397	0	0	5.11324	0.00402253	0.00407184	PRJNA799634	SAMN42365318	SRR29736062	SRP518521
0907.667.1	127-33-0907-667	1	BV	7	CT3	0.0363224	0	0	0	0.901249	59.3825	15.0057	0	0.399546	10.8763	0	0.0136209	0.556186	0	0.0817253	12.7469	0.00258518	0.0020387	PRJNA799634	SAMN42365319	SRR29736061	SRP518521
0911.663.1	127-33-0911-663	1	NO BV	3	CT3	0.250063	0	1.14976	3.34211	36.4576	48.2515	0.0767389	0	7.05336	0.821635	0.0145539	0	0.0304309	0	0.154801	2.39743	0.0031517	0.00371741	PRJNA799634	SAMN42365321	SRR29736059	SRP518521
0921.671.1	127-33-0921-671	1	BV	7	CT3	0.0977883	0	0	0	0.276108	21.0173	20.5514	1.06417	0.0273232	14.0513	20.6434	2.15709	9.69254	0	0	10.4216	0.00196112	0.00406687	PRJNA799634	SAMN42365324	SRR29736056	SRP518521
0923.675.1	127-33-0923-675	1	INTERMEDIATE	6	CT3	0.210339	22.1962	0	0.107338	0.135528	72.4033	0.0433689	0	0	4.64264	0	0	0	0	0	0.261298	0.00192261	0.0022565	PRJNA799634	SAMN42365326	SRR29736054	SRP518521
0927.677.1	127-33-0927-677	1			CT3	0	0	0	0	7.6809	23.5315	36.6186	14.6762	0.0185305	11.9939	0	0	0.0162142	0	0.129714	5.33448	0.00186145	0.00233849	PRJNA799634	SAMN42365208	SRR29736075	SRP518521
0929.687.1	127-33-0929-687	1	INTERMEDIATE	4	CT3	0.0234544	0	0	0	0.0422178	54.7049	16.1038	2.09213	0	3.25077	0	0	0.48316	0	7.7587	15.5409	0.00212538	0.00267498	PRJNA799634	SAMN42365209	SRR29736064	SRP518521
0933.685.1	127-33-0933-685	1	BV	7	CT3	0.0717338	0	0	0	1.15554	60.5511	14.6306	0.945014	0.13723	0.996476	0	0	0.394536	0	3.19995	17.9178	0.00266066	0.00256872	PRJNA799634	SAMN42365330	SRR29736017	SRP518521
0941.698.1	127-33-0941-698	1	BV	7	CT3	1.4501	0	0.0212209	0.0247577	0.717974	69.983	1.23258	1.47485	0.406734	21.3818	0	0.719743	0	0	0	2.58718	0.00257549	0.00303676	PRJNA799634	SAMN42365332	SRR29736015	SRP518521
0943.691.1	127-33-0943-691	1	BV	7	CT3	0.0279486	0	0	0	0.0447177	52.493	1.26887	0	0	26.5232	0	0	0	1.54835	3.96311	14.1308	0.00249843	0.00380862	PRJNA799634	SAMN42365212	SRR29735999	SRP518521
0944.692.1	127-33-0944-692	1	BV	7	CT3	0	0	0	0.366691	13.4226	61.1691	1.03185	0	0.852769	6.99697	0	15.8359	0	0	0	0.324052	0.00131027	0.00415525	PRJNA799634	SAMN42365213	SRR29735956	SRP518521
0951.696.1	127-33-0951-696	1	BV	7	CT3	0.0906927	0	3.52114	1.70956	27.0378	67.6091	0.0158712	0	0	0	0.0158712	0	0	0	0	0	0.00219056	0.00408346	PRJNA799634	SAMN42365334	SRR29736013	SRP518521
0954.695.1	127-33-0954-695	1	BV	7	CT3	0	0	0	0	0.0500462	49.488	6.11719	8.64644	3.31075	4.41176	0.0384971	4.91223	0.0307977	6.62535	0	16.369	0.00242791	0.00200079	PRJNA799634	SAMN42365216	SRR29735933	SRP518521
0957.694.1	127-33-0957-694	1	BV	7	CT3	0.0579515	0	0	0	0.871142	81.9603	2.04887	0.0261717	0.422485	1.89371	6.39149	4.96701	0.110295	0	0	1.25063	0.00494529	0.00272851	PRJNA799634	SAMN42365335	SRR29736012	SRP518521
0959.704.1	127-33-0959-704	1	BV	7	CT3	0	0	0	0	0.0468783	69.4822	3.75453	2.1564	0	18.5553	0	4.93927	0	0	0	1.06542	0.00192587	0.00326066	PRJNA799634	SAMN42365217	SRR29735931	SRP518521
0964.697.1	127-33-0964-697	1	BV	7	CT3	0	0	0	0.0387072	1.17089	44.3068	16.1732	0	0.493517	14.2604	0	11.0477	0.229017	0	0	12.2799	0.00229275	0.00395783	PRJNA799634	SAMN42365218	SRR29735930	SRP518521
0965.707.1	127-33-0965-707	1	BV	7	CT3	0.0483303	0	0	0.0437274	1.82735	86.044	0.168005	0.0230144	0.209431	2.68578	0	5.08159	0.559251	0	0	3.30948	0.00287465	0.00322117	PRJNA799634	SAMN42365336	SRR29736011	SRP518521
0982.724.1	127-33-0982-724	1	BV	7	CT3	0.016479	0	0	0.922823	7.72315	83.521	0.186762	0.939302	4.32299	1.48311	0	0	0	0	0	0.884372	0.00488226	0.00285239	PRJNA799634	SAMN42365227	SRR29736048	SRP518521
0984.725.1	127-33-0984-725	1	BV	7	CT3	0.0666994	0	0	0.251103	21.3811	50.8033	0.223639	0	0.710152	3.5743	0	22.2737	0.137322	0	0	0.578715	0.00351115	0.00372564	PRJNA799634	SAMN42365340	SRR29736006	SRP518521
0986.721.2	127-33-0986-721	2	BV	7	CT3	0.0759	0	0	0.215652	5.8455	64.7378	7.16592	0.112043	1.54571	2.9866	0	16.5125	0.173486	0	0	0.628885	0.00458935	0.00333322	PRJNA799634	SAMN42365342	SRR29736004	SRP518521
0986.721.3	127-33-0986-721	3	BV	8	CT3	0	0	0	0	2.17763	64.4453	1.02041	0.0228024	0.199521	0.342036	0	30.8232	0.792384	0	0	0.176719	0.00447525	0.00311598	PRJNA799634	SAMN42365228	SRR29736047	SRP518521
0988.745.1	127-33-0988-745	1	BV	7	CT3	0	0	0	0.421888	3.63327	54.0142	0.371513	0.245576	3.55771	10.5472	0	19.8665	2.27316	0	0	5.06895	0.00460592	0.00344194	PRJNA799634	SAMN42365229	SRR29736046	SRP518521
0990.734.2	127-33-0990-734	2	BV	8	CT3	0	0	0	0.143284	4.23623	34.4381	15.2629	0.105906	0.703962	0.554448	16.7892	25.5046	1.55744	0	0	0.703962	0.00228453	0.00313423	PRJNA799634	SAMN42365232	SRR29736043	SRP518521
0990.734.3	127-33-0990-734	3	BV	7	CT3	0	0	0	0	0.173602	74.1543	1.79389	0	0.094692	0.252512	16.0871	5.99716	0.662844	0	0	0.783839	0.00385102	0.00297125	PRJNA799634	SAMN42365233	SRR29736042	SRP518521
0994.731.1	127-33-0994-731	1	BV	7	CT3	0.0277169	0	0	0.700481	10.0512	41.9205	2.28034	4.83534	3.70398	15.3778	0	16.6226	0.287248	0	0	4.19281	0.00271561	0.00316009	PRJNA799634	SAMN42365238	SRR29736036	SRP518521
0995.732.1	127-33-0995-732	1	INTERMEDIATE	4	CT3	0.0834594	0	0	0	28.4127	33.5481	2.75677	0.195608	0.208648	0.602472	0	0.0260811	2.01346	0.0234729	2.16734	29.9619	0.00324904	0.00426578	PRJNA799634	SAMN42365344	SRR29736002	SRP518521
0995.732.2	127-33-0995-732	2	INTERMEDIATE	6	CT3	0.0486338	0	0	0.0338963	0.85625	61.2123	1.53712	15.5216	1.0891	1.95567	2.0043	0.87983	0.250538	0.231379	8.50797	5.87143	0.00210176	0.00478228	PRJNA799634	SAMN42365345	SRR29736001	SRP518521
0996.729.2	127-33-0996-729	2	NO BV	3	CT3	33.2672	2.51216	0	0.47221	0.0566653	62.7615	0.113331	0	0	0	0	0	0	0.122775	0	0.694149	0.00170399	0.00244312	PRJNA799634	SAMN42365240	SRR29736034	SRP518521
0997.730.2	127-33-0997-730	2	BV	9	CT3	0.0402141	0	0	0.0364441	4.14708	46.3116	0.0552944	0	0.229975	5.32963	21.5925	15.7514	4.29537	0	0	2.21052	0.00236791	0.00281916	PRJNA799634	SAMN42365347	SRR29735998	SRP518521
0997.730.3	127-33-0997-730	3	BV	10	CT3	0	0	0	0	0.650947	61.8038	0.0433965	0	0.108491	0.36887	28.5187	2.23492	3.08838	0	0	3.18241	0.00437098	0.00266867	PRJNA799634	SAMN42365243	SRR29736031	SRP518521
1000.738.3	127-33-1000-738	3	BV	7	CT3	0	0	0	0	0.140351	85.4246	2.89825	0	0	0	0	0	0	0.280702	10.014	1.24211	0.00263818	0.00167949	PRJNA799634	SAMN42365251	SRR29736022	SRP518521
1005.737.3	127-33-1005-737	3	BV	7	CT3	0.663041	4.46621	7.17425	0.551293	0.171348	86.5306	0	0	0	0	0	0	0	0	0	0.443269	0.00291142	0.00287879	PRJNA799634	SAMN42365254	SRR29735987	SRP518521
1006.739.2	127-33-1006-739	2	INTERMEDIATE	6	CT3	0.0299825	0	0	0.0159282	12.9918	46.128	21.9088	0.00655867	0	11.012	0	0	0	0	0	7.90694	0.00369801	0.00499298	PRJNA799634	SAMN42365352	SRR29735993	SRP518521
1010.743.2	127-33-1010-743	2	BV	7	CT3	0	0	0	0	0.0463151	86.997	1.23314	0	0	5.81833	0	0.0289469	0	0	0.631043	5.24518	0.00368446	0.0026956	PRJNA799634	SAMN42365258	SRR29735982	SRP518521
1012.744.1	127-33-1012-744	1	INTERMEDIATE	6	CT3	0	0	0	4.18083	39.6781	43.1537	0.983725	0	0.0361664	1.16094	0	0	0	3.22604	2.96926	4.61121	0.00278661	0.00237644	PRJNA799634	SAMN42365260	SRR29735980	SRP518521
1012.744.2	127-33-1012-744	2	BV	7	CT3	0	0	0	4.42021	24.2234	53.4628	2.55319	0	0.276596	4.29787	0	0	0	0.776596	4.61702	5.37234	0.00473591	0.00396224	PRJNA799634	SAMN42365261	SRR29735979	SRP518521
1017.747.2	127-33-1017-747	2	BV	7	CT3	0	0	0	0	2.24731	61.2656	11.3745	0.00726111	4.42928	9.56288	0	9.29059	0.112547	0	0.174267	1.53572	0.00463623	0.00334886	PRJNA799634	SAMN42365265	SRR29735975	SRP518521
1025.754.1	127-33-1025-754	1	BV	7	CT3	0.0416014	0	0	0.313397	1.35759	54.8029	16.6378	0	19.9756	1.45743	0	0	0	0.0152538	1.82907	3.5694	0.0026778	0.00306388	PRJNA799634	SAMN42365361	SRR29735951	SRP518521
1025.754.3	127-33-1025-754	3	INTERMEDIATE	6	CT3	0.0677769	0	0	2.21243	38.4731	49.5352	1.43784	0.0774593	3.41305	0.445391	0.677769	0	0	0	0	3.65995	0.00245738	0.00484529	PRJNA799634	SAMN42365273	SRR29735966	SRP518521
1026.758.1	127-33-1026-758	1	BV	7	CT3	0.0634598	0	0	0.15865	6.13445	59.3413	21.496	2.37128	0.435758	3.14549	2.00533	0.412489	0.164996	0	0	4.27085	0.00593295	0.00316027	PRJNA799634	SAMN42365274	SRR29735965	SRP518521
1029.760.1	127-33-1029-760	1	BV	7	CT3	0.0361555	0	0	1.52456	21.1027	44.423	16.6616	0.753239	2.44049	1.69328	0	0	0	0	7.56854	3.79632	0.0030422	0.00510274	PRJNA799634	SAMN42365278	SRR29735960	SRP518521
1033.762.2	127-33-1033-762	2	BV	7	CT3	0.034021	0	0	0	8.21608	30.5436	21.076	6.72645	0.0534616	0.823795	0	1.05222	8.75556	0	0	22.7188	0.00286386	0.00448748	PRJNA799634	SAMN42365363	SRR29735949	SRP518521
1033.762.3	127-33-1033-762	3	BV	8	CT3	0	0	0	0	1.77814	58.5054	20.9029	1.41403	0.0318156	4.74406	0	9.37854	0.0813066	0	0	3.16389	0.00301823	0.00291598	PRJNA799634	SAMN42365282	SRR29735924	SRP518521
1034.770.1	127-33-1034-770	1	BV	7	CT3	0.0248684	0	0	0	0.0725328	31.2699	14.148	1.3346	0.0538815	4.81204	0.439342	20.4045	22.3256	0	0	5.1146	0.00314954	0.00380304	PRJNA799634	SAMN42365364	SRR29735948	SRP518521
1035.772.3	127-33-1035-772	3	BV	9	CT3	0	0	0	0	0.639275	35.3868	36.9675	0.831057	0	1.62724	1.7551	10.0308	5.68954	0	0	7.0727	0.00339528	0.00458416	PRJNA799634	SAMN42365284	SRR29735922	SRP518521
1039.764.1	127-33-1039-764	1	BV	7	CT3	0.0194793	0	0	0.0519447	0.396078	53.3926	21.0652	0.00324654	0.805143	17.9404	0.00486981	0	0	1.17363	0	5.14739	0.00374086	0.00172496	PRJNA799634	SAMN42365286	SRR29735920	SRP518521
1044.776.2	127-33-1044-776	2	INTERMEDIATE	4	CT3	0	0	0	0	0.0753993	91.9117	0.0411269	0	0.150799	1.28179	0	0	0	0.0891082	0.0548358	6.39523	0.00570888	0.00301073	PRJNA799634	SAMN42365289	SRR29735916	SRP518521
1045.773.1	127-33-1045-773	1	BV	7	CT3	0.0583516	0	0	0	0.20423	28.5193	9.85655	0.106978	0	21.415	27.7073	3.30659	0.9239	0	0	7.90177	0.00393789	0.00225146	PRJNA799634	SAMN42365291	SRR29735914	SRP518521
1046.774.1	127-33-1046-774	1	BV	7	CT3	0.0530348	0	0	0	0	99.1927	0.0530348	0	0	0	0	0	0	0	0.10607	0.595168	0.00541713	0.00264164	PRJNA799634	SAMN42365292	SRR29735913	SRP518521
1051.779.1	127-33-1051-779	1	BV	8	CT3	0	0	0	0	0.065312	25.947	20.7148	15.0653	0.0181422	2.69231	8.82801	4.48113	0.533382	0	0.134253	21.5203	0.00221368	0.00228474	PRJNA799634	SAMN42365298	SRR29736084	SRP518521
1051.779.3	127-33-1051-779	3			CT3	0	0	0	0.169801	2.59732	55.8644	7.18194	0.452802	0.270423	2.70423	0.377335	29.7277	0	0	0	0.654047	0.00353242	0.00239911	PRJNA799634	SAMN42365300	SRR29736082	SRP518521
1053.780.3	127-33-1053-780	3	BV	7	CT3	0	0	0	0	13.4462	42.591	7.41389	0.0875657	0.179996	1.40592	0	33.1144	0	0	0.0145943	1.74645	0.00232705	0.00295237	PRJNA799634	SAMN42365305	SRR29736077	SRP518521
1055.781.1	127-33-1055-781	1	BV	7	CT3	0.043243	0	0	0	0.0964652	56.013	0.62536	1.08551	0.138599	7.87466	0.00665277	0.0742893	0	1.84725	28.9795	3.21551	0.00947374	0.00528665	PRJNA799634	SAMN42365374	SRR29735937	SRP518521
1055.781.3	127-33-1055-781	3	INTERMEDIATE	4	CT3	0.0256041	0	0	0	0.37446	65.9305	29.3775	0.43847	0.0832133	0.0320051	0	0	0	0	3.01168	0.726516	0.00313244	0.00255516	PRJNA799634	SAMN42365306	SRR29736076	SRP518521
1057.783.2	127-33-1057-783	2	BV	9	CT3	0	0	0	0	0.0723644	31.4214	37.0011	0.11426	0.388483	8.24954	6.79464	12.1915	0.361822	0	0	3.40494	0.00314653	0.00317315	PRJNA799634	SAMN42365307	SRR29736074	SRP518521
1058.782.2	127-33-1058-782	2	BV	7	CT3	0.0198352	0	0	0.0991759	0.0432768	62.6359	0.185729	0	0	34.3816	0	0	0	0.479651	0.230809	1.92401	0.0014428	0.00246743	PRJNA799634	SAMN42365310	SRR29736071	SRP518521
0883.653.1	127-33-0883-653	1	BV	7	CT4	0	0	0	0.309669	29.1505	6.03624	0.628582	60.9031	0	0	0	0	0	0.212609	0	2.75929	0.00381627	0.0040273	PRJNA799634	SAMN42365197	SRR29736088	SRP518521
0885.646.1	127-33-0885-646	1	BV	7	CT4	0	0	0	1.09785	0.0479061	48.9361	0.0159687	0	0	49.1038	0	0	0	0	0	0.798435	0.00208663	0.00171741	PRJNA799634	SAMN42365198	SRR29736087	SRP518521
0898.681.1	127-33-0898-681	1	BV	8	CT4	0	0	0	0	1.81576	5.26316	25.6111	0.74281	0	6.0758	45.5908	9.40893	0.0888832	0	0	5.40283	0.00321868	0.00371108	PRJNA799634	SAMN42365203	SRR29735984	SRP518521
0910.665.1	127-33-0910-665	1	BV	7	CT4	0.0537877	0	0	0	0.111878	25.2673	37.7461	1.71475	2.72811	3.97384	0	0.98324	1.26939	0	0	26.1516	0.00312577	0.00306694	PRJNA799634	SAMN42365320	SRR29736060	SRP518521
0918.670.1	127-33-0918-670	1	BV	8	CT4	0	0	0	0	2.58555	4.01521	20.5779	0.121673	0	0.486692	49.2548	8.19011	11.0038	0	0	3.76426	0.00216251	0.0034779	PRJNA799634	SAMN42365206	SRR29735919	SRP518521
0919.673.1	127-33-0919-673	1	BV	9	CT4	0	0	0	0	1.25896	2.08535	14.9461	0.0451934	0	0.206598	17.0056	4.81632	55.2263	0	0	4.40958	0.00161906	0.00485463	PRJNA799634	SAMN42365207	SRR29736086	SRP518521
0922.672.1	127-33-0922-672	1	BV	9	CT4	0.0574622	0	0	0	0.214075	18.9546	39.1385	0.451811	0.0315479	1.37459	19.785	11.2671	5.20089	0	0.00563355	3.51871	0.00104406	0.00283403	PRJNA799634	SAMN42365325	SRR29736055	SRP518521
0937.702.1	127-33-0937-702	1	BV	9	CT4	0	0	0	0	4.94798	13.7173	18.6616	1.30998	0.0935699	24.2945	15.7759	4.32293	0.752302	0	0	16.124	0.00271229	0.00235411	PRJNA799634	SAMN42365211	SRR29736010	SRP518521
0946.689.1	127-33-0946-689	1	INTERMEDIATE	4	CT4	0.0161005	0	0	0	0	0	59.7542	0	0	4.5135	0	0	0	12.0592	1.43831	22.2186	0.0055098	0.00254782	PRJNA799634	SAMN42365215	SRR29735934	SRP518521
0948.693.1	127-33-0948-693	1	BV	9	CT4	0.0512433	0	0	0	0.256217	23.3238	9.56902	0.66886	0.299369	2.75096	0	3.83516	54.0482	0	0.00809105	5.18906	0.0021853	0.00265636	PRJNA799634	SAMN42365333	SRR29736014	SRP518521
0966.710.1	127-33-0966-710	1	INTERMEDIATE	4	CT4	0.0185647	0	0	0	0.0636503	2.97035	39.4632	0	0	0.137909	0	0.556941	1.92012	0.861932	3.95958	50.0477	0.00263513	0.00268077	PRJNA799634	SAMN42365219	SRR29735929	SRP518521
0990.734.1	127-33-0990-734	1	BV	9	CT4	0.0310298	0	0	0	0.669879	26.974	15.8325	3.94626	0.392436	2.94418	34.1292	13.0453	0.0292045	0	0	2.00599	0.00180152	0.00310958	PRJNA799634	SAMN42365231	SRR29736044	SRP518521
0995.732.3	127-33-0995-732	3	BV	7	CT4	0.0253405	0	0	0	0.931264	34.6658	2.73678	0.98828	0.202724	5.32151	39.3855	1.12765	0	0	0	14.6151	0.00202261	0.00349108	PRJNA799634	SAMN42365239	SRR29736035	SRP518521
1004.740.1	127-33-1004-740	1	BV	9	CT4	0.0667831	0	0	0	0.739751	2.68674	24.7303	1.19182	0.0616459	0.678105	35.3283	4.85976	27.6944	0	0	1.9624	0.00142019	0.0047349	PRJNA799634	SAMN42365252	SRR29736021	SRP518521
1004.740.2	127-33-1004-740	2	BV	9	CT4	0.0511226	0	0	0	0.387679	18.6768	5.43603	0.59643	0.0724236	0.276914	27.7936	1.42291	44.8473	0	0	0.438802	0.00415206	0.00460421	PRJNA799634	SAMN42365253	SRR29735988	SRP518521
1006.739.3	127-33-1006-739	3	BV	7	CT4	0	0	0	0	2.02838	39.1692	46.1917	0	0	10.608	0.0128054	0	0	0	0.432823	1.55714	0.00322388	0.00264071	PRJNA799634	SAMN42365256	SRR29735985	SRP518521
1010.743.1	127-33-1010-743	1	INTERMEDIATE	4	CT4	0.0277886	0	0	0	0.0458512	0.0236203	28.0609	3.96265	0	0	0	0.0208414	0.0166732	27.1717	0	40.67	0.00374784	0.00322488	PRJNA799634	SAMN42365354	SRR29735991	SRP518521
1020.753.1	127-33-1020-753	1	BV	7	CT4	0	0	0	0	0.0606428	0.758035	51.7047	0.296476	0.0168452	13.6716	0	21.8786	3.42632	0	0	8.18678	0.00231351	0.00314844	PRJNA799634	SAMN42365268	SRR29735971	SRP518521
1020.753.2	127-33-1020-753	2	BV	7	CT4	0.0185563	0	0	0	0.0350508	15.0018	24.7026	0.647409	0.0123709	26.2345	0	11.8121	2.39583	0	0	19.1398	0.00433813	0.00367785	PRJNA799634	SAMN42365359	SRR29735953	SRP518521
1020.753.3	127-33-1020-753	3	BV	8	CT4	0	0	0	0	4.44117	7.2188	39.7874	7.75296	0.0559597	9.52333	0	27.7611	0.569772	0	0	2.88956	0.00109093	0.00300963	PRJNA799634	SAMN42365269	SRR29735970	SRP518521
1025.754.2	127-33-1025-754	2	BV	7	CT4	0.0267267	0	0	0	0.0763621	5.86461	43.6753	9.52617	0.72544	0.0954526	0.0610897	0	0	0	1.00798	38.9409	0.00151293	0.00364548	PRJNA799634	SAMN42365272	SRR29735967	SRP518521
1033.762.1	127-33-1033-762	1	BV	7	CT4	0.0255477	0	0	0	1.37319	5.45443	36.3416	32.9501	0.178834	1.76918	0	0.84946	0	0	0	21.0577	0.00357371	0.0022901	PRJNA799634	SAMN42365281	SRR29735957	SRP518521
1037.769.1	127-33-1037-769	1	BV	7	CT4	0.0466222	0	0	0	0.282064	15.8655	38.4493	2.08401	0.118887	2.2775	19.9846	12.4108	1.61546	0	0	6.86512	0.00412433	0.0034187	PRJNA799634	SAMN42365285	SRR29735921	SRP518521
1044.776.1	127-33-1044-776	1	INTERMEDIATE	4	CT4	0.812912	0	0	0.208137	15.4909	14.6521	7.96261	0.14923	0.205781	1.48995	4.88847	2.112	1.46874	4.96623	0.16808	45.4249	0.00331567	0.00197879	PRJNA799634	SAMN42365370	SRR29735941	SRP518521
1045.773.2	127-33-1045-773	2	BV	8	CT4	0.0337098	0	0	0	0.0814653	26.774	38.7522	1.21917	0	5.36266	0.32867	7.4948	2.52261	0	0.769706	16.661	0.00470023	0.00291124	PRJNA799634	SAMN42365371	SRR29735940	SRP518521
1053.780.1	127-33-1053-780	1	BV	8	CT4	0	0	0	0	3.07578	17.8092	5.05422	0.054867	0.216241	1.0812	49.3545	21.8564	0	0	0	1.49755	0.00332607	0.00584949	PRJNA799634	SAMN42365303	SRR29736079	SRP518521
1055.781.2	127-33-1055-781	2	INTERMEDIATE	4	CT4	0.0283706	0	0	0	0.0409797	0.0141853	8.21328	42.8837	0	0	0.00472843	0	0	45.3961	2.03638	1.38228	0.00668185	0.00345461	PRJNA799634	SAMN42365375	SRR29735936	SRP518521
1057.783.1	127-33-1057-783	1	BV	9	CT4	0.0286253	0	0	0	0.0454637	10.5543	18.1484	5.47922	0.0235738	8.74251	26.475	2.57796	5.60046	0	0.00673537	22.3176	0.0034283	0.003505	PRJNA799634	SAMN42365376	SRR29735935	SRP518521
1057.783.3	127-33-1057-783	3	BV	9	CT4	0	0	0	0	0.267718	18.0375	16.4237	0.189633	0.193352	2.13059	42.3031	12.8281	6.71153	0	0	0.914702	0.00210141	0.00321827	PRJNA799634	SAMN42365308	SRR29736073	SRP518521
