# Supplementary material for: Vaginal Lactobacillus fatty acid response mechanisms reveal a metabolite-targeted strategy for bacterial vaginosis treatment
Source: Cell. 2024 Sep 19;187(19):5413–5430.e29. doi: 10.1016/j.cell.2024.07.029 (PMC11429459; doi:10.1016/j.cell.2024.07.029)
Supplement: Table S3. Statistical values, related to Figures 4, 7, and S7 [file mmc3.xlsx]

## Sheet: Table S3 - Statistical values
Figure 4B
	Metabolite	statistical test
	h18:0	one-way ANOVA	F-statistic	210.377
			p-value	5.86012e-58
		post-hoc Tukey test	group1	group2	meandiff	p-adj	reject
			CT1	CT2	-0.7664	0	TRUE
			CT1	CT3	-0.6107	0	TRUE
			CT1	CT4	-0.6578	0	TRUE
			CT2	CT3	0.1557	0	TRUE
			CT2	CT4	0.1086	0.0074	TRUE
			CT3	CT4	-0.0471	0.4868	FALSE
	h18:1	one-way ANOVA	F-statistic	249.334
			p-value	4.04639e-63
		post-hoc Tukey test	group1	group2	meandiff	p-adj	reject
			CT1	CT2	-0.6526	0	TRUE
			CT1	CT3	-0.5243	0	TRUE
			CT1	CT4	-0.512	0	TRUE
			CT2	CT3	0.1283	0	TRUE
			CT2	CT4	0.1406	0	TRUE
			CT3	CT4	0.0123	0.9635	FALSE
Figure 4C	paired t-test
	transition	metabolite	p-value	stat
	CT1 to non-CT1	h18:0	0.0002562	9.188
	CT1 to non-CT1	h18:1	0.001177	6.628
	non-CT1 to CT1	h18:0	5.898e-05	-17.77
	non-CT1 to CT1	h18:1	2.52e-05	-22.01
	non-CT1 to non-CT1	h18:0	0.8105	0.2411
	non-CT1 to non-CT1	h18:1	0.6609	0.4412
	CT1 to CT1	h18:0	0.8485	0.1961
	CT1 to CT1	h18:1	0.548	0.6218
Figures 7C and S9D-E
	Community	Media
	Community 1	NYCIII	one-way ANOVA	F-statistic	93.6841
				p-value	6.00579e-12
			post-hoc Tukey test	group1	group2	meandiff	p-adj	reject
				OA+MTZ	OA only	-10.1102	<0.0001	TRUE
				OA+MTZ	MTZ only	-11.0111	<0.0001	TRUE
				OA+MTZ	CTRL	-11.0211	<0.0001	TRUE
				OA only	MTZ only	-0.9009	0.6655	FALSE
				OA only	CTRL	-0.911	0.6579	FALSE
				MTZ only	CTRL	-0.0101	1	FALSE
	Community 1	S-broth	one-way ANOVA	F-statistic	54.8187
				p-value	7.88953e-10
			post-hoc Tukey test	group1	group2	meandiff	p-adj	reject
				OA+MTZ	OA only	-1.0667	<0.0001	TRUE
				OA+MTZ	MTZ only	-1.6356	<0.0001	TRUE
				OA+MTZ	CTRL	-1.8329	<0.0001	TRUE
				OA only	MTZ only	-0.5689	0.0085	TRUE
				OA only	CTRL	-0.7663	0.0005	TRUE
				MTZ only	CTRL	-0.1974	0.6001	FALSE
	Community 2	NYCIII	one-way ANOVA	F-statistic	167.523
				p-value	2.45132e-14
			post-hoc Tukey test	group1	group2	meandiff	p-adj	reject
				OA+MTZ	OA only	-1.9331	<0.0001	TRUE
				OA+MTZ	MTZ only	-5.5961	<0.0001	TRUE
				OA+MTZ	CTRL	-5.6079	<0.0001	TRUE
				OA only	MTZ only	-3.663	<0.0001	TRUE
				OA only	CTRL	-3.6748	<0.0001	TRUE
				MTZ only	CTRL	-0.0118	1	FALSE
	Community 2	S-broth	one-way ANOVA	F-statistic	80.7738
				p-value	2.36909e-11
			post-hoc Tukey test	group1	group2	meandiff	p-adj	reject
				OA+MTZ	OA only	-9.3824	<0.0001	TRUE
				OA+MTZ	MTZ only	-19.2281	<0.0001	TRUE
				OA+MTZ	CTRL	-19.2299	<0.0001	TRUE
				OA only	MTZ only	-9.8457	<0.0001	TRUE
				OA only	CTRL	-9.8476	<0.0001	TRUE
				MTZ only	CTRL	-0.0018	1	FALSE
	Community 3	NYCIII	one-way ANOVA	F-statistic	101.699
				p-value	2.79186e-12
			post-hoc Tukey test	group1	group2	meandiff	p-adj	reject
				OA+MTZ	OA only	3.197	<0.0001	TRUE
				OA+MTZ	MTZ only	-4.4935	<0.0001	TRUE
				OA+MTZ	CTRL	-4.4976	<0.0001	TRUE
				OA only	MTZ only	-7.6905	<0.0001	TRUE
				OA only	CTRL	-7.6946	<0.0001	TRUE
				MTZ only	CTRL	-0.0041	1	FALSE
	Community 3	S-broth	one-way ANOVA	F-statistic	49.6979
				p-value	1.87298e-09
			post-hoc Tukey test	group1	group2	meandiff	p-adj	reject
				OA+MTZ	OA only	-0.0928	0.443	FALSE
				OA+MTZ	MTZ only	-0.5585	<0.0001	TRUE
				OA+MTZ	CTRL	-0.5777	<0.0001	TRUE
				OA only	MTZ only	-0.4657	<0.0001	TRUE
				OA only	CTRL	-0.4849	<0.0001	TRUE
				MTZ only	CTRL	-0.0193	0.9887	FALSE
	Community 4	NYCIII	one-way ANOVA	F-statistic	57.8695
				p-value	4.87368e-10
			post-hoc Tukey test	group1	group2	meandiff	p-adj	reject
				OA+MTZ	OA only	1.0376	0.0838	FALSE
				OA+MTZ	MTZ only	-3.2141	<0.0001	TRUE
				OA+MTZ	CTRL	-3.2168	<0.0001	TRUE
				OA only	MTZ only	-4.2517	<0.0001	TRUE
				OA only	CTRL	-4.2544	<0.0001	TRUE
				MTZ only	CTRL	-0.0027	1	FALSE
	Community 4	S-broth	one-way ANOVA	F-statistic	53.0022
				p-value	1.06307e-09
			post-hoc Tukey test	group1	group2	meandiff	p-adj	reject
				OA+MTZ	OA only	1.0513	0.5278	FALSE
				OA+MTZ	MTZ only	-6.2442	<0.0001	TRUE
				OA+MTZ	CTRL	-6.2445	<0.0001	TRUE
				OA only	MTZ only	-7.2955	<0.0001	TRUE
				OA only	CTRL	-7.2959	<0.0001	TRUE
				MTZ only	CTRL	-0.0003	1	FALSE
	Community 5	NYCIII	one-way ANOVA	F-statistic	188.308
				p-value	7.95562e-15
			post-hoc Tukey test	group1	group2	meandiff	p-adj	reject
				OA+MTZ	OA only	1.2099	0.017	TRUE
				OA+MTZ	MTZ only	-5.4745	<0.0001	TRUE
				OA+MTZ	CTRL	-5.4908	<0.0001	TRUE
				OA only	MTZ only	-6.6844	<0.0001	TRUE
				OA only	CTRL	-6.7008	<0.0001	TRUE
				MTZ only	CTRL	-0.0164	1	FALSE
	Community 5	S-broth	one-way ANOVA	F-statistic	28.7586
				p-value	1.87675e-07
			post-hoc Tukey test	group1	group2	meandiff	p-adj	reject
				OA+MTZ	OA only	1.586	0.4474	FALSE
				OA+MTZ	MTZ only	-5.9735	0.0001	TRUE
				OA+MTZ	CTRL	-6.0054	0.0001	TRUE
				OA only	MTZ only	-7.5595	<0.0001	TRUE
				OA only	CTRL	-7.5914	<0.0001	TRUE
				MTZ only	CTRL	-0.0319	1	FALSE
	Community 6	NYCIII	one-way ANOVA	F-statistic	32.5454
				p-value	6.86491e-08
			post-hoc Tukey test	group1	group2	meandiff	p-adj	reject
				OA+MTZ	OA only	0.125	0.7148	FALSE
				OA+MTZ	MTZ only	-0.3069	0.0727	FALSE
				OA+MTZ	CTRL	-0.9362	<0.0001	TRUE
				OA only	MTZ only	-0.4318	0.0075	TRUE
				OA only	CTRL	-1.0612	<0.0001	TRUE
				MTZ only	CTRL	-0.6293	0.0002	TRUE
	Community 6	S-broth	one-way ANOVA	F-statistic	44.9914
				p-value	4.45471e-09
			post-hoc Tukey test	group1	group2	meandiff	p-adj	reject
				OA+MTZ	OA only	0.0868	0.7912	FALSE
				OA+MTZ	MTZ only	-0.4418	0.0007	TRUE
				OA+MTZ	CTRL	-0.8766	<0.0001	TRUE
				OA only	MTZ only	-0.5286	0.0001	TRUE
				OA only	CTRL	-0.9633	<0.0001	TRUE
				MTZ only	CTRL	-0.4347	0.0008	TRUE
Figure 7E
	Community	Media
	Community 1	NYCIII	one-way ANOVA	F-statistic	30.4232
				p-value	6.83675e-11
			post-hoc Tukey test	group1	group2	meandiff	p-adj	reject
			1	OA+MTZ	MTZ+HSA	-3.5365	0.0712	FALSE
			2	OA+MTZ	MTZ only	-11.7954	<0.0001	TRUE
			3	OA+MTZ	OA only	-9.7086	<0.0001	TRUE
			4	OA+MTZ	HSA only	-5.6646	0.0009	TRUE
			5	OA+MTZ	CTRL	-11.6229	<0.0001	TRUE
			6	HSA+MTZ	MTZ only	-8.2588	<0.0001	TRUE
			7	HSA+MTZ	OA only	-6.172	0.0003	TRUE
			8	HSA+MTZ	HSA only	-2.1281	0.5208	FALSE
			9	HSA+MTZ	CTRL	-8.0864	<0.0001	TRUE
			10	MTZ only	OA only	2.0868	0.5417	FALSE
			11	MTZ only	HSA only	6.1308	0.0003	TRUE
			12	MTZ only	CTRL	0.1725	1	FALSE
			13	OA only	HSA only	4.044	0.0276	TRUE
			14	OA only	CTRL	-1.9143	0.6295	FALSE
			15	HSA only	CTRL	-5.9583	0.0005	TRUE
