# Supplementary material for: Vaginal Lactobacillus fatty acid response mechanisms reveal a metabolite-targeted strategy for bacterial vaginosis treatment
Source: Cell. 2024 Sep 19;187(19):5413–5430.e29. doi: 10.1016/j.cell.2024.07.029 (PMC11429459; doi:10.1016/j.cell.2024.07.029)
Supplement: Table S4. Primers, related to STAR Methods [file mmc4.xlsx]

## Sheet: Table S4 - Primers
Primer Name	Sequence	Description	Source	annealing temperature (°C)
pTRK699_F1	GATTTCAGAATCGAAAAAAAGAG	PCR screening primers	This study	58
pTRK699_R1	CATATTCTTCTATAGCTAACGC			58
pORI28F1	AAATTAGTATAATTATAGCACGGTC	PCR screening primers	This study	58
pORI28R1	TTGGAGTTTTTTAAATGGTGAT			58
Erm_F1	aataatcttttagcaaacccgtatt	PCR screening primers	This study	61
Erm_R1	atttcgtaactgccattgaaat			61
1245-SOE-1	CAGCAGGGATCCGATTTATCAGTAGAAACGCCTACTG	SOE PCR to create pMZ4	Selle, Kurt, et al. "Development of an integration mutagenesis system in Lactobacillus gasseri." Gut Microbes 5.3 (2014): 326-525.	65
1245-SOE-2	AACGGTAAACTTACCCCATAATGG			65
1245-SOE-3	CCATTATGGGTAAGTTTACCGTTGATGCAGGAGATAGATTGTTCG	SOE PCR to create pMZ4	Selle, Kurt, et al. "Development of an integration mutagenesis system in Lactobacillus gasseri." Gut Microbes 5.3 (2014): 326-525.	72
1245-SOE-4	CAGCAGGAGCTCGTAAAAATCCAACTGGTTTTGCAT			72
1245-up	TGTTAATGAAGTACCAGAGCGA	Integration PCR screening primers	Selle, Kurt, et al. "Development of an integration mutagenesis system in Lactobacillus gasseri." Gut Microbes 5.3 (2014): 326-525.	64
1245-dwn	GTTGTCTTGCGATACCTTCAAT			64
1245-seqf	ACGCCTACTGTTCTTCGT	upp gene sequencing	Selle, Kurt, et al. "Development of an integration mutagenesis system in Lactobacillus gasseri." Gut Microbes 5.3 (2014): 326-525.	63
1245-seqr	GTGATTTGACAAGGATATGGTCAT			63
pUC19lacZ-F	CTGCGTTATCCCCTGATTCT	SOE-PCR for lacZ/upp	Selle, Kurt, et al. "Development of an integration mutagenesis system in Lactobacillus gasseri." Gut Microbes 5.3 (2014): 326-525.	65
pUC19lacZ-R	CGGTGAAAACCTCTGACACA			65
upp-F	TGTGTCAGAGGTTTTCACCGGCGGCCATCATTTGAATAAA	SOE-PCR for lacZ/upp	Selle, Kurt, et al. "Development of an integration mutagenesis system in Lactobacillus gasseri." Gut Microbes 5.3 (2014): 326-525.	61
upp-R	TTACTTAGTACCGAAGAGTCTG			61
LGAS_1351F9	AGCTTCATAATTTCCCTTTGAATAATACATagctcgaattcactggcc	backbone primers for gibson assembly for integration of HR arms into pMZ7 for LGAS_1351	This study	72
LGAS_1351R9	GCTTGAAGAAGCAAACCTGATTTAAggatcctctagagtcgacctg			72
LGAS_1351F10	ggccagtgaattcgagctATGTATTATTCAAAGGGAAATTATGAAGCT	insert primers for gibson assembly for integration of HR arms into pMZ7 for LGAS_1351	This study	72
LGAS_1351R10	AGTTACTGTGATAATACCACCAGAGTCTTAAAGCTGTAAAGTCTGGTAAACC			72
LGAS_1351F11	GGTTTACCAGACTTTACAGCTTTAAGACTCTGGTGGTATTATCACAGTAACT	insert primers for gibson assembly for integration of HR arms into pMZ7 for LGAS_1351	This study	72
LGAS_1351R11	caggtcgactctagaggatccTTAAATCAGGTTTGCTTCTTCAAGC			72
LGAS_1630F9	CACCAAGATGGTTTTTCAGTAATTTCATagctcgaattcactggcc	backbone primers for gibson assembly for integration of HR arms into pMZ7 for LGAS_1630	This study	72
LGAS_1630R9	GCAGAAAAAAGAATAAAAAAGATACTGACTAGggatcctctagagtcgacctg			72
LGAS_1630F10	ggccagtgaattcgagctATGAAATTACTGAAAAACCATCTTGGTG	insert primers for gibson assembly for integration of HR arms into pMZ7 for LGAS_1630	This study	72
LGAS_1630R10	ATGTTGCTGAGTTCATGAGCAGCTAATTGAAAATGAAGTAATAAATGAAACTCCA			72
LGAS_1630F11	TGGAGTTTCATTTATTACTTCATTTTCAATTAGCTGCTCATGAACTCAGCAACAT	insert primers for gibson assembly for integration of HR arms into pMZ7 for LGAS_1630	This study	72
LGAS_1630R11	caggtcgactctagaggatccCTAGTCAGTATCTTTTTTATTCTTTTTTCTGC			72
S1351_F1	TGCACATGATCCTTTACT	PCR screening primers for LGAS_1351	This study	58
S1351_R2	GTTTGTGGCAAAGCCTAATA			58
S1630_F1	GGTATTGCAGCTGTCTTA	PCR screening primers for LGAS_1630	This study	58
S1630_R2	CGCCAAAACTTCAAGTT			58
pTRK892_F1G	aattcagccttcttagcttcttca	backbone primers for gibson assembly for pMZ11, pMZ12, and pMZ13	This study	65
pTRK892_R1G	ggccgctctagaagcttata			65
1630G.FOR	gcttctagagcggccCTAGTCAGTATCTTTTTTATTCTTTTTTCTGC	insert primers for gibson assembly for pMZ13	This study	72
1630G.REV	gaagctaagaaggctgaattATGAAATTACTGAAAAACCATCTTGGT			72
1351.FOR	gaagctaagaaggctgaattATGTATTATTCAAAGGGAAATTATGAAGCTTTTGCAG	insert primers for gibson assembly for pMZ12	This study	72
1351.REV	gcttctagagcggccTTAAATCAGGTTTGCTTCTTCAAGCAATTCTTCAA			72
515F primer	AATGATACGGCGACCACCGAGACGTACGTACGGTGTGCCAGCMGCCGCGGTAA	16s rRNA gene primer	Caporaso et al. 2011	60
806R primer	CAAGCAGAAGACGGCATACGAGATXXXXXXXXXXXXAGTCAGTCAGCCGGACTACHVGGGTWTCTAAT	16s rRNA gene primer	Caporaso et al. 2011	60
read 1 sequencing primer	ACGTACGTACGGTGTGCCAGCMGCCGCGGTAA	Illumina sequencing primer	Caporaso et al. 2011	NA
read 2 sequencing primer	ACGTACGTACCCGGACTACHVGGGTWTCTAAT	Illumina sequencing primer	Caporaso et al. 2011	NA
index sequencing primer	ATTAGAWACCCBDGTAGTCCGGCTGACTGACT	Illumina sequencing primer	Caporaso et al. 2011	NA
